# Supplementary material for: Ent–Clerodane Diterpenoid Inhibitors of Glucose-6-phosphatase from Croton guatemalensis Lotsy
Source: Plants (Basel). 2026 Jan 31;15(3):442. doi: 10.3390/plants15030442 (PMC12899306; doi:10.3390/plants15030442)
Supplement: Supplementary file 1 [file plants-15-00442-s001.zip]

Archive with 1 entries (1 files):
- plants-4008900-supplementary.pdf
